# Supplementary material for: The Impact of Night Work on the Sleep and Health of Medical Staff—A Review of the Latest Scientific Reports
Source: J Clin Med. 2024 Aug 1;13(15):4505. doi: 10.3390/jcm13154505 (PMC11313391; doi:10.3390/jcm13154505)
Supplement: Supplementary file 1 [file jcm-13-04505-s001.zip]

Archive with 1 entries (1 files):
- jcm-3096239-supplementary.pdf
